# Supplementary material for: Gene expression analysis of porcine whole blood cells infected with foot-and-mouth disease virus using high-throughput sequencing technology
Source: PLoS One. 2018 Jul 6;13(7):e0200081. doi: 10.1371/journal.pone.0200081 (PMC6034850; doi:10.1371/journal.pone.0200081)
Supplement: S1 Dataset — (XLSX) [file pone.0200081.s003.xlsx]

## Sheet: Sheet1
Sample Name	pre_1	pre_2	pre_3	pre_4	pre_5	pre_6	post_1	post_2	post_3	post_4	post_5	post_6
GC(%) of fq1	55.18	55.65	55.52	55.79	55.58	51.03	53.29	50.76	53.63	53.49	55.58	53.85
GC(%) of fq2	55.18	55.66	55.52	55.77	55.57	51.01	53.24	50.7	53.6	53.46	55.57	53.81
Q20(%) of fq1	96.45	97.07	96.79	96.38	96.25	97.18	96.35	96.55	96.35	96.3	96.25	96.27
Q20(%) of fq2	95.58	96.61	96.68	95.42	95.17	96.88	95.44	95.72	95.38	95.31	95.17	95.42
Q30(%) of fq1	88.9	89.93	89.3	88.67	88.35	90.45	88.76	89.28	88.72	88.6	88.35	88.53
Q30(%) of fq2	87.2	89.54	89.61	86.81	86.27	90.45	86.97	87.66	86.83	86.68	86.27	86.88
