# Supplementary material for: Gene expression analysis of porcine whole blood cells infected with foot-and-mouth disease virus using high-throughput sequencing technology
Source: PLoS One. 2018 Jul 6;13(7):e0200081. doi: 10.1371/journal.pone.0200081 (PMC6034850; doi:10.1371/journal.pone.0200081)
Supplement: S2 Dataset — (XLSX) [file pone.0200081.s004.xlsx]

## Sheet: Supplementary file 2
GeneID	Gene Length	RPKM-Group NI	RPKM-Group I	log2Ratio(Group I/Group NI)	Up-Down-Regulation(Group I/Group NI)	Probability
ENSSSCG00000026951	1013	29.2	1.68	-4.11944	Down	0.896351
ENSSSCG00000025928	645	801.722	2709.4	1.7568	Up	0.802493
ENSSSCG00000022701	1033	0.0433333	16.5633	8.5783	Up	0.922382
ENSSSCG00000003524	1097	0.658333	13.7717	4.38674	Up	0.862611
ENSSSCG00000000033	799	88.4033	307.465	1.79825	Up	0.802276
ENSSSCG00000023562	556	46.8017	191.763	2.0347	Up	0.832012
ENSSSCG00000013597	406	432.058	1551.32	1.8442	Up	0.813116
ENSSSCG00000025681	1198	117.28	27.9133	-2.07093	Down	0.830214
ENSSSCG00000012846	2385	13.9383	54.9517	1.97911	Up	0.800796
ENSSSCG00000028308	321	88.5067	358.163	2.01676	Up	0.835102
ENSSSCG00000014133	533	790.982	2924.32	1.88638	Up	0.820995
ENSSSCG00000001405	933.79	124.153	467.173	1.91183	Up	0.819105
ENSSSCG00000015663	1062	0.451667	8.92	4.30371	Up	0.822799
ENSSSCG00000008239	1176	97.0467	334.207	1.78399	Up	0.800089
ENSSSCG00000027441	749	59.9617	210.047	1.8086	Up	0.801837
ENSSSCG00000030825	401	382.242	1341.01	1.81076	Up	0.809031
ENSSSCG00000013524	891	15.7517	65.03	2.0456	Up	0.817591
ENSSSCG00000005312	1358	64.4083	269.22	2.06347	Up	0.837225
ENSSSCG00000027295	347	52.535	242.568	2.20704	Up	0.847455
ENSSSCG00000015735	1578	14.4333	57.745	2.00029	Up	0.810173
ENSSSCG00000003528	887	0.731667	10.5783	3.85378	Up	0.823666
ENSSSCG00000003378	1087	9.85667	42.67	2.11405	Up	0.810325
ENSSSCG00000016893	567	17.0533	65.5367	1.94225	Up	0.801436
ENSSSCG00000009046	1985	42.365	7.26333	-2.54417	Down	0.839806
ENSSSCG00000000180	603	55.5367	198.478	1.83747	Up	0.805184
ENSSSCG00000004177	494	1579.41	5334.66	1.75601	Up	0.803116
ENSSSCG00000010001	174	7.22333	37.3583	2.37069	Up	0.827537
ENSSSCG00000021391	777	296.865	79.34	-1.90369	Down	0.815736
ENSSSCG00000017544	617	51.6817	217.893	2.0759	Up	0.837421
ENSSSCG00000007517	2024.2	24.0367	92.3683	1.94216	Up	0.808397
ENSSSCG00000007472	1029	9.82	42.5683	2.11599	Up	0.811153
ENSSSCG00000012853	1736	63.9133	249.382	1.96417	Up	0.821458
ENSSSCG00000022053	1300	11.375	0.455	-4.64386	Down	0.855534
ENSSSCG00000003042	2184	437.978	1541.61	1.81551	Up	0.810435
ENSSSCG00000021978	267	357.01	1666.33	2.22263	Up	0.85504
ENSSSCG00000017037	504	0.36	39.3233	6.77124	Up	0.956316
ENSSSCG00000005003	588	399.575	1447.27	1.85679	Up	0.815624
ENSSSCG00000006578	462.49	235.283	830.985	1.82042	Up	0.809023
ENSSSCG00000013669	1006	11.1267	44.8217	2.01017	Up	0.803538
ENSSSCG00000010085	871	9.82667	40.895	2.05715	Up	0.804811
ENSSSCG00000028079	664	270.188	1158.8	2.10059	Up	0.846078
ENSSSCG00000008017	873	23.1417	86.62	1.90421	Up	0.802859
ENSSSCG00000007436	2513	22.4133	112.867	2.33219	Up	0.852677
ENSSSCG00000012849	1130	5.89667	29.3467	2.31523	Up	0.814976
ENSSSCG00000013579	1042	0.571667	13.81	4.5944	Up	0.868713
ENSSSCG00000027982	691	224.417	871.757	1.95775	Up	0.82659
ENSSSCG00000027332	391	88.02	383.32	2.12265	Up	0.844041
ENSSSCG00000022295	641	34.1917	125.173	1.87221	Up	0.804807
ENSSSCG00000021159	777	2440.98	488.88	-2.31991	Down	0.867502
ENSSSCG00000010063	831	16.5083	71.0117	2.10486	Up	0.82388
ENSSSCG00000007888	828.01	7.84	34.1267	2.12197	Up	0.802841
ENSSSCG00000017887	1092.54	27.83	126.91	2.18909	Up	0.840195
ENSSSCG00000005172	546	60.535	234.375	1.95298	Up	0.81997
ENSSSCG00000028167	342	21.5867	89.8183	2.05687	Up	0.825229
ENSSSCG00000023886	818	15.4117	66.3833	2.1068	Up	0.822872
ENSSSCG00000012979	637	34.065	145.217	2.09184	Up	0.834481
ENSSSCG00000007978	614.1	378857	97219	-1.96235	Down	0.829706
ENSSSCG00000011856	333	632.337	2366.37	1.90391	Up	0.821869
ENSSSCG00000002033	1117	5.49667	28.7983	2.38936	Up	0.817504
ENSSSCG00000029889	809	137.665	636.837	2.20976	Up	0.85195
ENSSSCG00000003614	1629	1.53167	12.3533	3.01173	Up	0.802778
ENSSSCG00000030927	362	143.022	568.468	1.99085	Up	0.828074
ENSSSCG00000009613	3155	67.5817	14.7817	-2.19282	Down	0.82921
ENSSSCG00000024947	277	8.70333	41.995	2.27058	Up	0.820541
ENSSSCG00000010077	636	78.7867	347.172	2.13963	Up	0.844954
ENSSSCG00000012171	1047	31.5967	121.537	1.94355	Up	0.812514
ENSSSCG00000010044	454	1682.22	7186.07	2.09484	Up	0.847443
ENSSSCG00000029239	1064	61.7717	251.243	2.02407	Up	0.833088
ENSSSCG00000002471	893	1.89667	66.8383	5.13914	Up	0.948613
ENSSSCG00000016483	874	7.43167	38.1483	2.35986	Up	0.827837
ENSSSCG00000030209	2122	31.3233	113.883	1.86225	Up	0.801966
ENSSSCG00000029785	582	873.438	3036.66	1.79771	Up	0.80843
ENSSSCG00000008014	1187	13.4483	57.955	2.10751	Up	0.819555
ENSSSCG00000002650	841	8.645	40.32	2.22156	Up	0.816019
ENSSSCG00000010756	943	8.02167	34.3967	2.10029	Up	0.80163
ENSSSCG00000002790	773	20.1617	75.7483	1.9096	Up	0.801338
ENSSSCG00000013573	649	48.51	185.742	1.93694	Up	0.81702
ENSSSCG00000022132	1067	55.8617	199.148	1.83391	Up	0.803902
ENSSSCG00000010791	1544	9.24333	38.2233	2.04797	Up	0.801444
ENSSSCG00000000444	1384	3.28167	20.575	2.64839	Up	0.816627
ENSSSCG00000016475	1283.7	426.087	1514.54	1.82966	Up	0.811724
ENSSSCG00000030738	362	7.10167	35.7033	2.32983	Up	0.823767
ENSSSCG00000026064	554	14.5783	59.8383	2.03724	Up	0.814685
ENSSSCG00000002918	455	28.2333	107.99	1.93543	Up	0.81089
ENSSSCG00000024974	994	634.132	2426.7	1.93614	Up	0.826474
ENSSSCG00000010069	863	9.33	43.3667	2.21664	Up	0.818577
ENSSSCG00000015637	738	36.9583	134.14	1.85977	Up	0.8039
ENSSSCG00000006450	3377	0.156667	6.37667	5.34703	Up	0.817975
ENSSSCG00000003525	1439	0.516667	10.2167	4.30555	Up	0.834926
ENSSSCG00000024389	1815	29.6633	116.79	1.97716	Up	0.815989
ENSSSCG00000012427	579	97.6167	372.13	1.93061	Up	0.820405
ENSSSCG00000021825	252	85.4183	347.64	2.02498	Up	0.834949
ENSSSCG00000030849	642.42	522.072	1837.38	1.81533	Up	0.81074
ENSSSCG00000012912	2101	55.475	198.028	1.8358	Up	0.805151
ENSSSCG00000025680	2056.29	22.86	87.225	1.93192	Up	0.80637
ENSSSCG00000009240	1143	103.81	403.778	1.95962	Up	0.824046
ENSSSCG00000013721	724	53.28	194.695	1.86955	Up	0.809299
ENSSSCG00000013002	545	958.828	3352.6	1.80594	Up	0.810451
ENSSSCG00000004195	2010	109.32	21.6983	-2.3329	Down	0.85227
ENSSSCG00000027573	1140	571.828	2058.66	1.84805	Up	0.814896
ENSSSCG00000001463	846	29.43	107.507	1.86907	Up	0.802794
ENSSSCG00000000089	1323	803.147	2714.14	1.75676	Up	0.802495
ENSSSCG00000021010	883	20.225	77.15	1.93153	Up	0.803973
ENSSSCG00000009178	783	55.6883	222.168	1.99621	Up	0.830538
ENSSSCG00000029057	342	26.08	105.213	2.0123	Up	0.823376
ENSSSCG00000026986	690	0.015	5.32667	8.47213	Up	0.823212
ENSSSCG00000031054	394	620.093	2411.93	1.95963	Up	0.828663
ENSSSCG00000002472	216	5.28167	27.7433	2.39308	Up	0.815795
ENSSSCG00000002529	345	755.553	2616.78	1.79219	Up	0.806883
ENSSSCG00000007312	540	16.605	64.6567	1.96118	Up	0.803234
ENSSSCG00000030302	731	49.5	197.657	1.9975	Up	0.829674
ENSSSCG00000022467	630	4.12333	23.5017	2.51088	Up	0.812943
ENSSSCG00000010790	1051	30.8533	120.06	1.96026	Up	0.814495
ENSSSCG00000000005	904	5.58833	29.2817	2.38951	Up	0.818338
ENSSSCG00000011266	636	703.063	2395.05	1.76833	Up	0.803989
ENSSSCG00000015384	422	23.8783	96.565	2.0158	Up	0.822837
ENSSSCG00000003046	854	73.7433	257.098	1.80174	Up	0.801274
ENSSSCG00000030893	385	86.435	334.785	1.95355	Up	0.822025
ENSSSCG00000005371	2208	19.32	2.54167	-2.92625	Down	0.826709
ENSSSCG00000003109	1151	9.18	40.5367	2.14266	Up	0.810835
